# Supplementary material for: Single Laboratory Evaluation of the Q20+ Nanopore Sequencing Kit for Bacterial Outbreak Investigations
Source: Int J Mol Sci. 2024 Nov 5;25(22):11877. doi: 10.3390/ijms252211877 (PMC11594029; doi:10.3390/ijms252211877)
Supplement: Supplementary file 1 [file ijms-25-11877-s001.zip]

Archive with 1 entries (1 files):
- ijms-3257365-supplementary.pdf
